# Supplementary material for: Exploring potential of copper and silver nano particles to establish efficient callogenesis and regeneration system for wheat (Triticum aestivum L.)
Source: GM Crops Food. 2021 May 3;12(1):564–85. doi: 10.1080/21645698.2021.1917975 (PMC8820254; doi:10.1080/21645698.2021.1917975)
Supplement: Supplemental Material [file KGMC_A_1917975_SM2882.zip › Data file.xlsx]

## Sheet:  Analysis 
	Effect of various concentatons of 2,4-D on callus						Effect of various combinatins of auxins and cytokinin on regeneration								Effect of CuSO4 and CuNPs on tissue culture responses of wheat genotypes									Effect of AgNO3 and AgNPs on tissue culture responses of wheat genotypes														Effect of various combinations of CuNPs and AgNPs on tissue culture responses of wheat genotypes
		Callus 2,4-D							Reg. Aux + cyt							CuSO4 vs CuNPs										AgNO3 vs. AgNPs									AgNPs x CuNPs
Replication	Genotype	Treat	Callus (%)	embroyogeinc callus (%)			Rep	Genotype	Treatment	Reg (%)					Rep	Var	Treatment	Callus (%)	Embryogenic (%)	Reg (%)				Rep	Var	Treatment	Callus (%)	Embry (%)	Reg (%)				Rep	Var	Treatment	Call%	Embryo (%)	Reg (%)
1	1	1	0	0			1	1	1	18					1	1	1	80	68	49				1	1	1	82	66	59				1	1	1	85	75	60
1	1	2	40	39			1	1	2	23					1	1	2	82	70	53				1	1	2	81	66	57				1	1	2	85	71	58
1	1	3	57	51			1	1	3	36					1	1	3	85	75	55				1	1	3	82	66	60				1	1	3	88	78	63
1	1	4	66	58			1	1	4	25					1	1	4	87	79	59				1	1	4	83	69	62				1	1	4	88	73	59
1	1	5	70	58			1	1	5	42					1	1	5	89	77	50				1	1	5	84	78	64				1	1	5	90	76	62
1	1	6	82	74			1	1	6	31					1	1	6	82	66	38				1	1	6	89	68	65				1	1	6	87	78	64
1	1	7	90	78			1	1	7	40					1	1	7	85	73	59				1	1	7	90	70	60				1	1	7	91	83	68
1	1	8	88	70			1	1	8	63					1	1	8	87	80	67				1	1	8	90	67	46				1	1	8	82	70	56
1	1	9	74	58			1	1	9	58					1	1	9	88	77	62				1	1	9	83	68	60				1	1	9	80	73	58
1	1	10	65	49			1	1	10	60					1	1	10	90	71	55				1	1	10	83	70	64				1	1	10	82	75	60
1	2	1	0	0			1	1	11	54					1	1	11	90	66	40				1	1	11	85	80	68				1	1	11	91	81	63
1	2	2	37	32			1	1	12	46					1	1	12	83	62	33				1	1	12	85	77	61				1	1	12	87	78	66
1	2	3	58	51			1	1	13	50					1	2	1	83	60	50				1	1	13	95	75	58				1	1	13	93	85	70
1	2	4	69	58			1	1	14	27					1	2	2	83	71	52				1	1	14	90	72	48				1	1	14	96	81	66
1	2	5	77	66			1	1	15	20					1	2	3	86	73	54				1	1	15	86	67	44				1	1	15	88	83	66
1	2	6	80	72			1	2	1	16					1	2	4	90	76	57				1	2	1	84	67	56				1	1	16	88	80	61
1	2	7	83	61			1	2	2	20					1	2	5	95	68	42				1	2	2	83	62	60				1	2	1	82	72	57
1	2	8	78	50			1	2	3	39					1	2	6	90	62	38				1	2	3	86	70	57				1	2	2	83	70	55
1	2	9	70	49			1	2	4	23					1	2	7	82	66	54				1	2	4	88	70	60				1	2	3	90	75	61
1	2	10	63	43			1	2	5	27					1	2	8	85	74	62				1	2	5	89	71	64				1	2	4	85	76	58
2	1	1	0	0			1	2	6	34					1	2	9	85	73	55				1	2	6	94	75	67				1	2	5	88	76	58
2	1	2	45	37			1	2	7	42					1	2	10	92	63	44				1	2	7	94	70	60				1	2	6	93	79	61
2	1	3	58	50			1	2	8	54					1	2	11	96	66	37				1	2	8	95	64	40				1	2	7	95	82	64
2	1	4	63	60			1	2	9	59					1	2	12	86	53	31				1	2	9	84	66	55				1	2	8	82	70	54
2	1	5	74	59			1	2	10	48					2	1	1	83	71	47				1	2	10	85	67	63				1	2	9	85	66	55
2	1	6	78	65			1	2	11	56					2	1	2	85	73	50				1	2	11	89	77	62				1	2	10	88	70	57
2	1	7	83	71			1	2	12	44					2	1	3	88	76	52				1	2	12	92	76	60				1	2	11	91	72	60
2	1	8	85	73			1	2	13	52					2	1	4	90	82	56				1	2	13	96	78	52				1	2	12	90	75	67
2	1	9	79	63			1	2	14	32					2	1	5	92	73	48				1	2	14	91	66	43				1	2	13	97	80	72
2	1	10	57	44			1	2	15	26					2	1	6	85	70	35				1	2	15	90	57	38				1	2	14	90	84	62
2	2	1	0	0			2	1	1	16					2	1	7	81	69	56				2	1	1	78	65	56				1	2	15	93	76	60
2	2	2	33	31			2	1	2	20					2	1	8	90	78	64				2	1	2	78	69	60				1	2	16	90	76	54
2	2	3	60	55			2	1	3	33					2	1	9	91	70	60				2	1	3	79	63	58				2	1	1	88	78	63
2	2	4	63	52			2	1	4	23					2	1	10	93	67	50				2	1	4	80	68	59				2	1	2	82	75	61
2	2	5	74	68			2	1	5	40					2	1	11	93	64	37				2	1	5	81	70	68				2	1	3	85	80	65
2	2	6	77	74			2	1	6	28					2	1	12	86	55	30				2	1	6	86	77	68				2	1	4	80	75	62
2	2	7	88	58			2	1	7	39					2	2	1	86	63	47				2	1	7	86	75	57				2	1	5	86	80	66
2	2	8	70	55			2	1	8	60					2	2	2	86	70	47				2	1	8	81	63	50				2	1	6	86	81	67
2	2	9	74	47			2	1	9	51					2	2	3	80	72	51				2	1	9	80	66	64				2	1	7	92	84	70
2	2	10	62	41			2	1	10	55					2	2	4	80	70	54				2	1	10	80	68	66				2	1	8	87	73	59
3	1	1	0	0			2	1	11	51					2	2	5	98	71	45				2	1	11	82	72	71				2	1	9	83	77	62
3	1	2	48	43			2	1	12	43					2	2	6	93	64	35				2	1	12	82	80	63				2	1	10	85	72	64
3	1	3	51	47			2	1	13	50					2	2	7	85	64	49				2	1	13	88	70	55				2	1	11	90	84	66
3	1	4	60	57			2	1	14	25					2	2	8	88	78	58				2	1	14	86	69	49				2	1	12	82	77	69
3	1	5	67	60			2	1	15	18					2	2	9	88	70	61				2	1	15	83	61	39				2	1	13	90	83	71
3	1	6	80	66			2	2	1	13					2	2	10	95	70	40				2	2	1	81	58	57				2	1	14	94	77	62
3	1	7	84	72			2	2	2	15					2	2	11	90	61	34				2	2	2	80	60	58				2	1	15	90	76	61
3	1	8	85	68			2	2	3	33					2	2	12	89	50	26				2	2	3	83	63	60				2	1	16	80	77	60
3	1	9	77	61			2	2	4	20					3	1	1	76	66	53				2	2	4	85	67	59				2	2	1	90	76	59
3	1	10	62	46			2	2	5	26					3	1	2	78	66	57				2	2	5	86	69	61				2	2	2	87	69	58
3	2	1	0	0			2	2	6	32					3	1	3	81	71	61				2	2	6	90	77	62				2	2	3	90	77	64
3	2	2	39	34			2	2	7	34					3	1	4	94	74	63				2	2	7	97	72	54				2	2	4	85	70	60
3	2	3	51	44			2	2	8	49					3	1	5	95	70	49				2	2	8	92	67	46				2	2	5	92	77	59
3	2	4	65	60			2	2	9	56					3	1	6	80	66	42				2	2	9	81	63	61				2	2	6	94	80	65
3	2	5	75	60			2	2	10	42					3	1	7	81	67	65				2	2	10	82	70	60				2	2	7	93	80	69
3	2	6	79	69			2	2	11	52					3	1	8	83	79	66				2	2	11	86	75	67				2	2	8	85	72	56
3	2	7	92	59			2	2	12	40					3	1	9	84	72	66				2	2	12	89	83	65				2	2	9	90	71	55
3	2	8	74	54			2	2	13	48					3	1	10	85	70	49				2	2	13	91	71	53				2	2	10	86	70	60
3	2	9	70	42			2	2	14	29					3	1	11	82	62	44				2	2	14	85	67	46				2	2	11	94	75	63
3	2	10	69	37			2	2	15	20					3	1	12	79	57	34				2	2	15	83	53	39				2	2	12	93	70	70
							3	1	1	17					3	2	1	79	65	54				3	1	1	87	70	55				2	2	13	95	79	66
							3	1	2	19					3	2	2	79	69	55				3	1	2	86	70	56				2	2	14	89	82	65
							3	1	3	32					3	2	3	82	77	58				3	1	3	87	72	62				2	2	15	85	78	63
							3	1	4	24					3	2	4	88	73	60				3	1	4	88	72	65				2	2	16	89	71	59
							3	1	5	40					3	2	5	90	67	46				3	1	5	89	77	61				3	1	1	82	71	55
							3	1	6	27					3	2	6	91	68	43				3	1	6	93	75	63				3	1	2	77	68	54
							3	1	7	35					3	2	7	86	73	52				3	1	7	95	73	61				3	1	3	86	74	60
							3	1	8	55					3	2	8	81	72	69				3	1	8	91	70	45				3	1	4	81	68	55
							3	1	9	55					3	2	9	90	71	59				3	1	9	87	72	57				3	1	5	81	71	58
							3	1	10	55					3	2	10	88	68	48				3	1	10	87	75	59				3	1	6	79	73	60
							3	1	11	50					3	2	11	92	60	41				3	1	11	87	81	66				3	1	7	87	78	64
							3	1	12	46					3	2	12	82	58	35				3	1	12	91	85	60				3	1	8	78	65	52
							3	1	13	45														3	1	13	93	71	56				3	1	9	77	72	56
							3	1	14	25														3	1	14	92	66	46				3	1	10	76	68	56
							3	1	15	15														3	1	15	88	59	40				3	1	11	89	76	58
							3	2	1	11														3	2	1	87	62	54				3	1	12	84	74	62
							3	2	2	17														3	2	2	88	68	55				3	1	13	87	80	74
							3	2	3	37														3	2	3	89	68	63				3	1	14	91	74	60
							3	2	4	21														3	2	4	91	71	65				3	1	15	82	74	60
							3	2	5	24														3	2	5	91	75	58				3	1	16	82	71	55
							3	2	6	30														3	2	6	90	74	63				3	2	1	83	67	53
							3	2	7	39														3	2	7	96	77	56				3	2	2	78	64	50
							3	2	8	53														3	2	8	97	70	42				3	2	3	86	69	57
							3	2	9	51														3	2	9	85	67	60				3	2	4	80	71	55
							3	2	10	44														3	2	10	86	68	59				3	2	5	86	69	53
							3	2	11	50														3	2	11	85	80	66				3	2	6	87	77	60
							3	2	12	44														3	2	12	95	78	64				3	2	7	90	76	62
							3	2	13	51														3	2	13	96	69	58				3	2	8	89	65	50
							3	2	14	32														3	2	14	94	60	45				3	2	9	84	64	51
							3	2	15	22														3	2	15	88	59	35				3	2	10	80	65	53
																																	3	2	11	88	67	56
																																	3	2	12	87	70	63
																																	3	2	13	93	75	67
																																	3	2	14	83	77	58
																																	3	2	15	83	69	58
																																	3	2	16	85	71	55
